# Supplementary material for: Characterization of Uropathogenic Escherichia coli Reveals Hybrid Isolates of Uropathogenic and Diarrheagenic (UPEC/DEC) E. coli
Source: Microorganisms. 2022 Mar 17;10(3):645. doi: 10.3390/microorganisms10030645 (PMC8950336; doi:10.3390/microorganisms10030645)
Supplement: Supplementary file 1 [file microorganisms-10-00645-s001.zip]

Archive with 1 entries (1 files):
- microorganisms-1610341-supplementary.pdf
